# Supplementary material for: Evolutionary Diagnosis of non-synonymous variants involved in differential drug response
Source: BMC Med Genomics. 2015 Jan 15;8(Suppl 1):S6. doi: 10.1186/1755-8794-8-S1-S6 (PMC4315320; doi:10.1186/1755-8794-8-S1-S6)
Supplement: Additional File 2 — “SuppTableforFigureS1.xlsx” The data in excel format for the distribution of the nsSNVs across different family of proteins. [file 1755-8794-8-S1-S6-S2.xlsx]

## Sheet: Summary
NP_ID	# mutations					# mutations/protein
NP_000005	1					1	111
NP_000016	1					2	39
NP_000020	1					3	19
NP_000043	1					4	6
NP_000070	1					6	2
NP_000092	1					9	1
NP_000095	1						178
NP_000114	1
NP_000136	1
NP_000203	1
NP_000210	1
NP_000211	1
NP_000245	1
NP_000343	1
NP_000364	1
NP_000377	1
NP_000379	1
NP_000454	1
NP_000516	1
NP_000531	1
NP_000536	1
NP_000537	1
NP_000560	1
NP_000572	1
NP_000589	1
NP_000594	1
NP_000612	1
NP_000624	1
NP_000627	1
NP_000681	1
NP_000682	1
NP_000736	1
NP_000745	1
NP_000756	1
NP_000770	1
NP_000787	1
NP_000840	1
NP_000859	1
NP_000894	1
NP_000895	1
NP_000905	1
NP_000932	1
NP_000953	1
NP_001003679	1
NP_001014986	1
NP_001027581	1
NP_001035232	1
NP_001046	1
NP_001063	1
NP_001070979	1
NP_001073	1
NP_001093588	1
NP_00109898	1
NP_001099033	1
NP_001110	1
NP_001116319	1
NP_001129691	1
NP_001137277	1
NP_001138683	1
NP_001139241	1
NP_001153467	1
NP_001159435	1
NP_001161791	1
NP_001162	1
NP_001171914	1
NP_001180360	1
NP_001185863	1
NP_001186562	1
NP_001192135	1
NP_001230891	1
NP_001257551	1
NP_001352	1
NP_001432	1
NP_001451	1
NP_001612	1
NP_002002	1
NP_002011	1
NP_002066	1
NP_002377	1
NP_002445	1
NP_002537	1
NP_002680	1
NP_003048	1
NP_003049	1
NP_003257	1
NP_003346	1
NP_003734	1
NP_003860	1
NP_004035	1
NP_004113	1
NP_004160	1
NP_004516	1
NP_005148	1
NP_005299	1
NP_005466	1
NP_005518	1
NP_005947	1
NP_006019	1
NP_006163	1
NP_006184	1
NP_009051	1
NP_037393	1
NP_054787	1
NP_056953	1
NP_061948	1
NP_061966	1
NP_066307	1
NP_443104	1
NP_659464	1
NP_758958	1
NP_848605	1
NP_000006	2
NP_000015	2
NP_000032	2
NP_000046	2
NP_000097	2
NP_000111	2
NP_000391	2
NP_000401	2
NP_000651	2
NP_000675	2
NP_000760	2
NP_000761	2
NP_000843	2
NP_001002294	2
NP_001013858	2
NP_001020332	2
NP_001020365	2
NP_001116105	2
NP_001159419	2
NP_001227	2
NP_001229621	2
NP_001244315	2
NP_001776	2
NP_002403	2
NP_003110	2
NP_004128	2
NP_004203	2
NP_005836	2
NP_005948	2
NP_036231	2
NP_058641	2
NP_061950	2
NP_062818	2
NP_258412	2
NP_620572	2
NP_620573	2
NP_620575	2
NP_620578	2
NP_891555	2
NP_000358	3
NP_000367	3
NP_000393	3
NP_000437	3
NP_001004056	3
NP_001004057	3
NP_001065	3
NP_001098985	3
NP_001166282	3
NP_003869	3
NP_004987	3
NP_005219	3
NP_006288	3
NP_006437	3
NP_061949	3
NP_063953	3
NP_063955	3
NP_149116	3
NP_892027	3
NP_000021	4
NP_000229	4
NP_000383	4
NP_000762	4
NP_004204	4
NP_742054	4
NP_000758	6
NP_000918	6
NP_000101	9

## Sheet: Data
rsid	np_id	wt_aa	pos	mut_aa
rs669	NP_000005	Ile	1000	Val
rs1799930	NP_000006	Arg	197	Gln
rs1799931	NP_000006	Gly	286	Glu
rs1042713	NP_000015	Arg	16	Gly
rs1042714	NP_000015	Gln	27	Glu
rs4994	NP_000016	Trp	64	Arg
rs699	NP_000020	Met	268	Thr
rs34116584	NP_000021	Pro	11	Arg
rs34116584	NP_000021	Pro	11	His
rs34116584	NP_000021	Pro	11	Leu
rs4426527	NP_000021	Ile	340	Met
rs429358	NP_000032	Cys	130	Arg
rs7412	NP_000032	Arg	176	Cys
rs2227291	NP_000043	Val	767	Leu
rs28933389	NP_000046	Thr	271	Met
rs28933390	NP_000046	Gly	418	Val
rs137852808	NP_000070	Cys	438	Trp
rs4673	NP_000092	Tyr	72	His
rs1800440	NP_000095	Asn	453	Ser
rs5030655	NP_000097	Trp	152	Gly
rs1065852	NP_000097	Pro	34	Ser
rs1801159	NP_000101	Ile	543	Val
rs1801160	NP_000101	Val	732	Ile
rs2297595	NP_000101	Met	166	Val
rs45589337	NP_000101	Lys	259	Glu
rs55886062	NP_000101	Ile	560	Asn
rs55886062	NP_000101	Ile	560	Ser
rs67376798	NP_000101	Asp	949	Val
rs1801265	NP_000101	Cys	29	Arg
rs1801058	NP_000101	Val	534	Ala
rs1051740	NP_000111	Tyr	113	His
rs2234922	NP_000111	His	139	Arg
rs17655	NP_000114	Asp	1104	His
rs6166	NP_000136	Ser	680	Asn
rs5918	NP_000203	Leu	59	Pro
rs1805128	NP_000210	Asp	85	Asn
rs59172778	NP_000211	Met	357	Thr
rs12720441	NP_000229	Arg	784	Gly
rs12720441	NP_000229	Arg	784	Trp
rs1805123	NP_000229	Lys	897	Thr
rs36210421	NP_000229	Arg	1047	Leu
rs1805087	NP_000245	Asp	919	Gly
rs757110	NP_000343	Ala	1369	Ser
rs1142345	NP_000358	Tyr	240	Cys
rs1800460	NP_000358	Ala	154	Thr
rs1800462	NP_000358	Ala	80	Pro
rs1801019	NP_000364	Gly	213	Ala
rs2228570	NP_000367	Met	1	Arg
rs2228570	NP_000367	Met	1	Lys
rs2228570	NP_000367	Met	1	Thr
rs1050565	NP_000377	Ile	443	Val
rs1042636	NP_000379	Arg	990	Gly
rs17222723	NP_000383	Val	1188	Glu
rs2273697	NP_000383	Val	417	Ile
rs7080681	NP_000383	Arg	353	His
rs8187710	NP_000383	Cys	1515	Tyr
rs13181	NP_000391	Lys	751	Gln
rs1799793	NP_000391	Asp	312	Asn
rs1050828	NP_000393	Val	98	Met
rs1050829	NP_000393	Asn	156	Asp
rs5030868	NP_000393	Ser	218	Phe
rs1799945	NP_000401	His	63	Asp
rs1800562	NP_000401	Cys	282	Tyr
rs662	NP_000437	Gln	192	Arg
rs854560	NP_000437	Leu	55	Met
rs854560	NP_000437	Leu	55	Val
rs4148323	NP_000454	Gly	71	Arg
rs5219	NP_000516	Lys	23	Glu
rs118192172	NP_000531	Arg	614	Cys
rs1169288	NP_000536	Ile	27	Leu
rs1042522	NP_000537	Pro	72	Arg
rs396991	NP_000560	Phe	212	Val
rs1050450	NP_000572	Pro	200	Leu
rs2854746	NP_000589	Ala	32	Gly
rs1799983	NP_000594	Asp	298	Glu
rs6314	NP_000612	His	452	Tyr
rs1800477	NP_000624	Ala	43	Thr
rs4880	NP_000627	Val	16	Ala
rs1800470	NP_000651	Pro	10	Leu
rs1800471	NP_000651	Arg	25	Pro
rs1801252	NP_000675	Ser	49	Gly
rs1801253	NP_000675	Gly	389	Arg
rs671	NP_000681	Glu	504	Lys
rs2228100	NP_000682	Pro	329	Ala
rs16969968	NP_000736	Asp	398	Asn
rs4680	NP_000745	Val	158	Met
rs2257401	NP_000756	Arg	409	Thr
rs12721655	NP_000758	Lys	139	Glu
rs2279343	NP_000758	Lys	262	Arg
rs28399499	NP_000758	Ile	328	Thr
rs3211371	NP_000758	Arg	487	Cys
rs3745274	NP_000758	Gln	172	His
rs8192709	NP_000758	Arg	22	Cys
rs28399504	NP_000760	Met	1	Val
rs41291556	NP_000760	Trp	120	Arg
rs10509681	NP_000761	Lys	399	Arg
rs11572080	NP_000761	Arg	139	Lys
rs1057910	NP_000762	Ile	359	Leu
rs1799853	NP_000762	Arg	144	Cys
rs7900194	NP_000762	Arg	150	His
rs7900194	NP_000762	Arg	150	Leu
rs4646487	NP_000770	Arg	173	Trp
rs6280	NP_000787	Gly	9	Ser
rs7483	NP_000840	Val	224	Ile
rs1138272	NP_000843	Ala	114	Val
rs1695	NP_000843	Ile	105	Val
rs6318	NP_000859	Cys	23	Ser
rs1800566	NP_000894	Pro	187	Ser
rs1143684	NP_000895	Leu	47	Phe
rs1799971	NP_000905	Asn	40	Asp
rs2032582	NP_000918	Ser	893	Ala
rs2032582	NP_000918	Ser	893	Thr
rs2229107	NP_000918	Ser	1141	Thr
rs2229109	NP_000918	Ser	400	Asn
rs2229109	NP_000918	Ser	400	Ile
rs2229109	NP_000918	Ser	400	Thr
rs1057868	NP_000932	Ala	503	Val
rs3842787	NP_000953	Pro	17	Leu
rs1736557	NP_001002294	Val	257	Met
rs2266780	NP_001002294	Glu	308	Gly
rs1137101	NP_001003679	Gln	223	Arg
rs1024323	NP_001004056	Ala	110	Val
rs2960306	NP_001004056	Arg	33	Leu
rs1801058	NP_001004056	Val	454	Ala
rs1024323	NP_001004057	Ala	110	Val
rs2960306	NP_001004057	Arg	33	Leu
rs1801058	NP_001004057	Val	454	Ala
rs1801368	NP_001013858	Arg	558	His
rs1801368	NP_001013858	Arg	558	Pro
rs61886492	NP_001014986	His	475	Tyr
rs16947	NP_001020332	Arg	245	Cys
rs1065852	NP_001020332	Pro	34	Ser
rs121912777	NP_001020365	Gly	14	Glu
rs71647871	NP_001020365	Gly	144	Glu
rs2660	NP_001027581	Gly	397	Arg
rs17183814	NP_001035232	Arg	19	Lys
rs9282861	NP_001046	Arg	213	His
rs6759892	NP_001063	Ser	7	Ala
rs12233719	NP_001065	Ala	71	Ser
rs12233719	NP_001065	Ala	71	Thr
rs7439366	NP_001065	Tyr	268	His
rs2073724	NP_001070979	Pro	241	Leu
rs2108622	NP_001073	Val	433	Met
rs861539	NP_001093588	Thr	241	Met
rs2274407	NP_00109898	Lys	304	Asn
rs2274407	NP_001098985	Lys	304	Asn
rs11568658	NP_001098985	Gly	187	Trp
rs3765534	NP_001098985	Glu	757	Lys
rs130072	NP_001099033	Arg	680	Gln
rs4961	NP_001110	Gly	460	Trp
rs1047891	NP_001116105	Thr	1412	Asn
rs1047891	NP_001116105	Thr	995	Asn
rs557881	NP_001116319	Cys	10	Arg
rs1801274	NP_001129691	His	167	Arg
rs6265	NP_001137277	Val	66	Met
rs2306168	NP_001138683	Ser	464	Phe
rs2228001	NP_001139241	Gln	902	Lys
rs3924999	NP_001153467	Arg	17	Gln
rs6312	NP_001159419	Asp	49	Asn
rs6314	NP_001159419	His	368	Tyr
rs2298771	NP_001159435	Ala	1067	Thr
rs5370	NP_001161791	Lys	197	Asn
rs2238472	NP_001162	Arg	1268	Gln
rs16889462	NP_001166282	Arg	276	Gln
rs16889462	NP_001166282	Arg	276	Leu
rs16889462	NP_001166282	Arg	276	Pro
rs2286007	NP_001171914	Thr	665	Ile
rs2476601	NP_001180360	Arg	620	Trp
rs2125739	NP_001185863	Ile	948	Thr
rs10868138	NP_001186562	Tyr	113	Cys
rs1051266	NP_001192135	His	27	Arg
rs1056892	NP_001227	Val	244	Met
rs8133052	NP_001227	Cys	4	Tyr
rs1123617	NP_001229621	Val	750	Ile
rs3745009	NP_001229621	Ala	880	Thr
rs9274407	NP_001230891	Tyr	41	Phe
rs2231137	NP_001244315	Val	12	Met
rs2231142	NP_001244315	Gln	141	Lys
rs3763980	NP_001257551	Thr	445	Ser
rs3213422	NP_001352	Lys	7	Gln
rs324420	NP_001432	Pro	129	Thr
rs2020870	NP_001451	Asp	36	Gly
rs2066853	NP_001612	Arg	554	Lys
rs2072671	NP_001776	Lys	27	Gln
rs60369023	NP_001776	Ala	70	Thr
rs351855	NP_002002	Gly	388	Arg
rs307826	NP_002011	Thr	494	Ala
rs5442	NP_002066	Gly	272	Ser
rs2228479	NP_002377	Val	92	Met
rs2308321	NP_002403	Ile	174	Val
rs2308327	NP_002403	Lys	209	Arg
rs1801394	NP_002445	Ile	22	Met
rs2073618	NP_002537	Asn	3	Lys
rs487989	NP_002680	Gly	583	Arg
rs628031	NP_003048	Met	408	Val
rs316019	NP_003049	Ser	270	Ala
rs12960	NP_003110	Arg	688	Gln
rs2292954	NP_003110	Thr	503	Ala
rs4986790	NP_003257	Asp	259	Gly
rs660339	NP_003346	Ala	55	Val
rs1804645	NP_003734	Pro	1272	Ser
rs8192924	NP_003860	Arg	270	His
rs11545077	NP_003869	Ala	31	Thr
rs11545078	NP_003869	Thr	151	Ile
rs1800909	NP_003869	Cys	6	Arg
rs2372536	NP_004035	Thr	116	Ser
rs2232165	NP_004113	Asp	20	Glu
rs11739136	NP_004128	Glu	65	Lys
rs2301149	NP_004128	Val	110	Leu
rs1979277	NP_004160	Leu	474	Phe
rs1060896	NP_004203	Ser	75	Arg
rs61637002	NP_004203	Pro	22	Leu
rs2242046	NP_004204	Asp	521	Asn
rs2242047	NP_004204	Arg	510	Cys
rs2290272	NP_004204	Val	189	Ile
rs8187758	NP_004204	Gln	237	Lys
rs2075252	NP_004516	Lys	4094	Glu
rs35529209	NP_004987	Ala	989	Thr
rs45511401	NP_004987	Gly	671	Val
rs4148356	NP_004987	Arg	723	Gln
rs121913459	NP_005148	Thr	315	Ile
rs121434568	NP_005219	Leu	858	Arg
rs121434569	NP_005219	Thr	790	Met
rs2227983	NP_005219	Arg	521	Lys
rs17098707	NP_005299	Gln	41	Leu
rs3184504	NP_005466	Trp	262	Arg
rs2227956	NP_005518	Thr	493	Met
rs1751034	NP_005836	Lys	1116	Asn
rs3765534	NP_005836	Glu	757	Lys
rs2236225	NP_005947	Arg	653	Gln
rs1801131	NP_005948	Glu	429	Ala
rs1801133	NP_005948	Ala	222	Val
rs1176744	NP_006019	Tyr	129	Ser
rs5065	NP_006163	Ter	152	Arg
rs114202595	NP_006184	Arg	121	Trp
rs1799782	NP_006288	Arg	194	Trp
rs25487	NP_006288	Gln	399	Arg
rs25489	NP_006288	Arg	280	His
rs11045819	NP_006437	Pro	155	Thr
rs2306283	NP_006437	Asn	130	Asp
rs4149056	NP_006437	Val	174	Ala
rs2011425	NP_009051	Leu	48	Val
rs3212986	NP_036231	Gln	504	Lys
rs735482	NP_036231	Lys	259	Thr
rs8192678	NP_037393	Gly	482	Ser
rs9263726	NP_054787	Arg	37	His
rs1801282	NP_056953	Pro	12	Ala
rs846664	NP_058641	Asn	172	Lys
rs860170	NP_058641	Arg	222	His
rs10187694	NP_061948	Glu	139	Lys
rs1042597	NP_061949	Ala	173	Gly
rs1042597	NP_061949	Ala	173	Val
rs17863762	NP_061949	Cys	277	Tyr
rs11692021	NP_061950	Trp	208	Arg
rs17868323	NP_061950	Asn	129	Lys
rs6431625	NP_061966	Val	47	Ala
rs4149117	NP_062818	Ser	112	Ala
rs7311358	NP_062818	Met	233	Ile
rs35529209	NP_063953	Ala	933	Thr
rs4148356	NP_063953	Arg	723	Gln
rs45511401	NP_063953	Gly	671	Val
rs35529209	NP_063955	Ala	989	Thr
rs4148356	NP_063955	Arg	723	Gln
rs45511401	NP_063955	Gly	671	Val
rs72551330	NP_066307	Met	33	Thr
rs12210538	NP_149116	Met	409	Thr
rs714368	NP_149116	His	49	Arg
rs723685	NP_149116	Val	252	Ala
rs1127354	NP_258412	Pro	32	Ala
rs1127354	NP_258412	Pro	32	Ser
rs763780	NP_443104	His	161	Arg
rs1800562	NP_620572	Cys	282	Tyr
rs1799945	NP_620572	His	63	Asp
rs1799945	NP_620573	His	63	Asp
rs1800562	NP_620573	Cys	190	Tyr
rs1799945	NP_620575	His	63	Asp
rs1800562	NP_620575	Cys	268	Tyr
rs1799945	NP_620578	His	40	Asp
rs1800562	NP_620578	Cys	102	Tyr
rs20455	NP_659464	Trp	719	Arg
rs12720441	NP_742054	Arg	444	Gly
rs12720441	NP_742054	Arg	444	Trp
rs1805123	NP_742054	Lys	557	Thr
rs36210421	NP_742054	Arg	707	Leu
rs2391191	NP_758958	Arg	30	Lys
rs1800497	NP_848605	Glu	713	Lys
rs307821	NP_891555	Arg	1324	Leu
rs307826	NP_891555	Thr	494	Ala
rs1024323	NP_892027	Ala	142	Val
rs1801058	NP_892027	Val	486	Ala
rs2960306	NP_892027	Arg	65	Leu
